# Supplementary material for: Synthesis and Evaluation of Chloride-Substituted Ramalin Derivatives for Alzheimer’s Disease Treatment
Source: Molecules. 2024 Aug 5;29(15):3701. doi: 10.3390/molecules29153701 (PMC11313798; doi:10.3390/molecules29153701)
Supplement: Supplementary file 1 [file molecules-29-03701-s001.zip]

Archive with 1 entries (1 files):
- molecules-3122513-supplementary.pdf
